# Supplementary material for: Genome-Wide Identification and Evolution Analysis of the CYP76 Subfamily in Rice (Oryza sativa)
Source: Int J Mol Sci. 2023 May 10;24(10):8522. doi: 10.3390/ijms24108522 (PMC10218426; doi:10.3390/ijms24108522)
Supplement: Supplementary file 1 [file ijms-24-08522-s001.zip › Table S1.xlsx]

## Sheet: allcyp76
Table S1. The ID information of AGC genes in Arabidopsis and rice
O. barthii	OBART01G19690
	OBART01G27770
	OBART02G21200
	OBART02G21240
	OBART02G21340
	OBART03G10580
	OBART03G10590
	OBART06G16210
	OBART08G06550
	OBART08G17500
	OBART09G12160
	OBART10G03460
	OBART10G03550
	OBART10G04360
O. glaberrima	ORGLA01G0161800
	ORGLA01G0229400
	ORGLA02G0182700
	ORGLA02G0182800
	ORGLA02G0183900
	ORGLA03G0101400
	ORGLA03G0101500
	ORGLA06G0133700
	ORGLA08G0057600
	ORGLA08G0153100
	ORGLA08G0175000
	ORGLA08G0175300
	ORGLA09G0091600
	ORGLA09G0170600
	ORGLA10G0018600
	ORGLA10G0027600
	ORGLA10G0027800
	ORGLA10G0028200
O. glumaepatula	OGLUM01G23330
	OGLUM01G31750
	OGLUM01G31760
	OGLUM02G21440
	OGLUM02G21470
	OGLUM02G21480
	OGLUM02G21560
	OGLUM03G10450
	OGLUM03G10460
	OGLUM03G27470
	OGLUM08G07080
	OGLUM08G18320
	OGLUM08G24000
	OGLUM09G12590
	OGLUM10G03580
	OGLUM10G03810
	OGLUM10G04240
O. meridionalis	OMERI01G18180
	OMERI01G25630
	OMERI02G20870
	OMERI02G20890
	OMERI03G09790
	OMERI06G17210
	OMERI08G06390
	OMERI08G14070
	OMERI08G16710
	OMERI08G17560
	OMERI09G09690
	OMERI09G09720
	OMERI10G01890
	OMERI10G02920
O. rufipogon	ORUFI01G22240
	ORUFI01G30870
	ORUFI02G22260
	ORUFI02G22330
	ORUFI02G22450
	ORUFI03G10820
	ORUFI06G17030
	ORUFI06G21510
	ORUFI08G07480
	ORUFI08G19610
	ORUFI08G22280
	ORUFI08G22290
	ORUFI08G22330
	ORUFI08G25200
	ORUFI09G13060
	ORUFI10G02180
	ORUFI10G03690
	ORUFI10G03760
	ORUFI10G03800
	ORUFI10G04700
	ORUFI12G06320
O. sativa, indica	BGIOSGA028809
	BGIOSGA029664
	BGIOSGA032634
	BGIOSGA026530
	BGIOSGA032584
	BGIOSGA006210
	BGIOSGA036478
	BGIOSGA032583
	BGIOSGA032296
	BGIOSGA008466
	BGIOSGA028966
	BGIOSGA004274
	BGIOSGA010447
	BGIOSGA008463
	BGIOSGA001409
	BGIOSGA026711
	BGIOSGA008255
	BGIOSGA021189
	BGIOSGA011111
	BGIOSGA011112
	BGIOSGA032580
O. sativa, japonica	Os02t0569000
	Os02t0569400
	Os10t0144700
	Os09t0447300
	Os03t0248200
	Os10t0165300
	Os01t0561600
	Os09t0447500
	Os02t0571900
	Os08t0465700
	Os10t0166600
	Os08t0507100
	Os06t0599200
	Os08t0508000
	Os10t0164500
	Os02t0569900
	Os06t0501900
