# Supplementary material for: Genome-Wide Identification and Evolution Analysis of the CYP76 Subfamily in Rice (Oryza sativa)
Source: Int J Mol Sci. 2023 May 10;24(10):8522. doi: 10.3390/ijms24108522 (PMC10218426; doi:10.3390/ijms24108522)
Supplement: Supplementary file 1 [file ijms-24-08522-s001.zip › Table S2.xlsx]

## Sheet: Sheet1
Table S2. The information of motifs
Motif 1	DGVEIGGYAVPKGSTVJFNVWAIMRDPAAWERPDEFMPERFLQR
Motif 2	RGKDFEFIPFGSGRRJCPGLPLAERVVPFILASLLHAFEWRL
Motif 3	RRYGPVMTLRLGLVTAVVVSSPDAAREALTKHDRVLAARAVPDAF
Motif 4	DLFVAGSDTSSSTVEWAMAELLRNPSVMAKARA
Motif 5	RELRELVEDIIEVVGKPNVSDFFPFLAPLDLQGLRRRTARRFDRVFRIFDDIIDRRL
Motif 6	IEESDIARLPYLQAVIKETMRLHPPAPLLLPH
Motif 7	PRWRALRGICATHLFSPRGLAALRPLRERKV
Motif 8	VDVGRAVFTGVLNLVSSAFFSADVVDLGSES
Motif 9	PPGPTPLPLIGNLLDLGGQPHH
Motif 10	DMSEKFGTANVLATPLKAVPV
Motif 11	GDFLDVLLELMSTGKI
Motif 12	CGFADRSMVWLPSSD
Motif 13	WLLWAALSVSLLYYL
Motif 14	ELDDVLGGKET
Motif 15	RDLVAYLRRHA
Motif 16	PDGMSAEE
Motif 17	LDRDTLRSLFT
Motif 18	DHARNSVFWLP
Motif 19	ELAAASGGGGGAVVDVGRAAFAAMASLLFGALFSAGLDAAT
Motif 20	DBVTNMLF
