# Supplementary material for: Genome-Wide Identification and Evolution Analysis of the CYP76 Subfamily in Rice (Oryza sativa)
Source: Int J Mol Sci. 2023 May 10;24(10):8522. doi: 10.3390/ijms24108522 (PMC10218426; doi:10.3390/ijms24108522)
Supplement: Supplementary file 1 [file ijms-24-08522-s001.zip › Table S3.xlsx]

## Sheet: Sheet1
Table S3. The information on duplication gene pairs identified in Oryza
Oryza	Gene pairs	Type of Duplication
O. sativa, japonica	Os10t0164500-00/Os03t0248200-01	SD/WGD
	Os08t0465700-01/Os09t0447300-01	SD/WGD
	Os02t0569000-01/Os02t0569400-01	Tandem
	Os09t0447300-01/Os09t0447500-01	Tandem
O. sativa, indica	BGIOSGA032580-PA/BGIOSGA011112-PA	SD/WGD
	BGIOSGA011112-PA/BGIOSGA011111-PA	Tandem
O. rufipogon	ORUFI08G19610.1/ORUFI09G13060.1	SD/WGD
	ORUFI08G22280.1/ORUFI08G22290.1	Tandem
O. meridionalis	OMERI08G14070.1 /OMERI09G09690.1	SD/WGD
O. glumaepatula	OGLUM08G18320.1/OGLUM09G12590.1	SD/WGD
	OGLUM01G31750.1/OGLUM01G31760.1	Tandem
	OGLUM02G21470.1/OGLUM02G21480.1	Tandem
O. glaberrima	ORGLA08G0153100.1/ORGLA09G0091600.1	SD/WGD
	ORGLA08G0153100.1/ORGLA09G0170600.1	SD/WGD
	ORGLA02G0182700.1/ORGLA02G0182800.1	Tandem
	ORGLA03G0101400.1/ORGLA03G0101500.1	Tandem
O. barthii	OBART08G17500.1/OBART09G12160.1	SD/WGD
	OBART03G10580.1/OBART03G10590.1	Tandem
