# Supplementary material for: Genome-Wide Identification and Evolution Analysis of the CYP76 Subfamily in Rice (Oryza sativa)
Source: Int J Mol Sci. 2023 May 10;24(10):8522. doi: 10.3390/ijms24108522 (PMC10218426; doi:10.3390/ijms24108522)
Supplement: Supplementary file 1 [file ijms-24-08522-s001.zip › Table S4.xlsx]

## Sheet: 3
GENE	abscisic acid responsive	anaerobic induction	auxin responsive	cell cycle regulation	circadian control	defense and stress responsive	dehydration,low-temp,salt responsive	drought inducibility	endosperm expression	flavonoid biosynthetic genes regulation	gibberellin responsive	light responsive	low-temperature responsive	MeJA responsive	meristem expression	salicylic acid responsive	seed-specific regulation	zein metabolism regulation
BGIOSGA001409-PA	0	1	0	0	0	0	0	0	0	0	0	9	1	1	1	0	0	0
BGIOSGA004274-PA	2	2	0	0	0	0	2	0	0	0	0	7	0	8	4	2	0	1
BGIOSGA006210-PA	12	0	1	0	0	0	0	1	1	0	2	22	0	4	0	0	0	0
BGIOSGA008255-PA	0	1	0	0	0	1	0	0	0	0	0	9	1	8	1	0	1	0
BGIOSGA008463-PA	1	1	0	0	1	1	0	1	0	0	0	6	0	6	0	0	0	0
BGIOSGA008466-PA	4	0	2	0	0	0	0	3	0	0	0	9	1	6	0	0	0	0
BGIOSGA010447-PA	4	3	0	0	0	0	0	1	0	0	0	14	1	0	0	0	0	1
BGIOSGA011111-PA	3	0	1	0	0	0	1	1	0	0	1	10	0	10	2	0	0	0
BGIOSGA011112-PA	10	2	0	0	0	0	2	1	0	0	1	17	0	4	1	0	1	1
BGIOSGA021189-PA	4	2	0	0	0	0	1	0	0	0	2	8	0	0	1	0	0	0
BGIOSGA026530-PA	0	1	0	0	0	1	0	0	0	0	0	7	0	4	0	0	0	0
BGIOSGA026711-PA	5	3	2	0	0	1	2	0	0	0	0	10	0	2	0	0	0	0
BGIOSGA028809-PA	2	1	0	0	0	0	1	0	0	0	1	18	0	8	1	1	0	0
BGIOSGA028966-PA	8	2	1	0	0	0	2	0	0	0	2	22	1	6	1	0	0	1
BGIOSGA029664-PA	1	1	1	0	1	0	2	2	0	0	0	7	0	4	1	0	0	0
BGIOSGA032296-PA	4	1	1	0	0	1	0	3	0	0	1	13	0	4	1	1	0	0
BGIOSGA032580-PA	3	2	2	1	0	0	0	1	0	0	1	12	2	8	1	0	0	2
BGIOSGA032583-PA	8	0	0	1	1	0	0	2	0	0	0	12	1	8	3	1	0	1
BGIOSGA032584-PA	4	1	0	0	0	0	0	1	0	0	2	9	0	6	0	1	0	1
BGIOSGA032634-PA	4	7	1	0	0	0	2	1	1	0	0	6	0	0	2	0	0	0
BGIOSGA036478-PA	3	6	0	0	0	0	1	2	0	0	0	12	0	2	1	1	0	1
OBART01G19690.1	3	1	0	0	1	1	0	0	0	0	0	10	1	2	1	0	1	0
OBART01G27770.1	2	3	1	0	0	0	2	0	0	0	0	9	0	6	4	2	0	1
OBART02G21200.1	3	1	0	0	0	0	1	1	0	0	1	14	0	8	0	1	0	1
OBART02G21240.1	4	1	2	0	0	0	0	3	0	0	0	10	1	6	1	0	0	0
OBART02G21340.1	8	0	1	0	0	0	0	1	1	0	2	22	0	2	0	0	0	0
OBART03G10580.1	6	6	0	0	1	0	2	0	0	0	0	18	0	2	0	0	0	0
OBART03G10590.1	3	0	1	0	0	0	1	0	0	0	1	9	0	10	2	0	0	0
OBART06G16210.1	3	3	0	0	0	0	1	0	0	0	2	10	1	2	0	0	1	0
OBART08G06550.1	3	0	0	0	0	0	4	0	0	0	0	11	3	6	0	0	0	0
OBART08G17500.1	3	2	0	0	0	0	1	0	0	0	0	16	0	6	2	1	0	1
OBART09G12160.1	2	0	1	0	0	0	1	0	0	0	2	5	1	6	4	0	1	0
OBART10G03460.1	2	3	2	2	0	0	0	0	0	0	0	9	2	10	0	0	0	2
OBART10G03550.1	3	1	0	0	0	0	0	1	0	0	3	10	0	6	0	1	0	1
OBART10G04360.1	5	4	3	0	0	0	3	2	1	1	0	10	1	2	1	0	0	0
OGLUM01G23330.1	2	1	0	0	1	0	0	0	0	0	0	11	1	2	1	0	1	0
OGLUM01G31750.1	2	4	1	0	0	0	2	0	0	0	0	9	0	6	4	1	0	1
OGLUM01G31760.1	2	2	0	0	0	0	0	0	1	0	0	11	2	8	0	0	0	1
OGLUM02G21440.1	1	0	0	0	0	2	1	0	1	0	0	8	0	6	0	0	0	1
OGLUM02G21470.1	2	1	0	1	0	0	1	1	0	0	1	12	0	6	0	1	0	1
OGLUM02G21480.1	6	1	3	0	0	0	0	1	0	0	1	13	0	8	0	1	0	0
OGLUM02G21560.1	1	1	0	0	0	0	1	0	0	0	0	3	0	0	0	0	0	0
OGLUM03G10450.1	8	2	0	0	0	0	1	1	0	0	1	15	0	4	1	0	0	1
OGLUM03G10460.1	2	0	1	0	0	0	1	0	0	0	1	8	0	10	2	0	0	0
OGLUM03G27470.1	4	3	2	1	0	0	0	0	0	0	0	11	2	8	0	0	0	2
OGLUM08G07080.1	1	2	1	0	0	0	2	1	0	0	1	8	1	4	0	0	0	0
OGLUM08G18320.1	3	1	0	0	0	0	1	0	0	0	1	16	0	8	1	0	0	0
OGLUM08G24000.1	0	1	0	0	1	2	0	0	0	0	0	9	0	6	0	0	0	0
OGLUM09G12590.1	1	1	2	0	1	0	1	1	0	0	0	8	0	2	0	0	0	0
OGLUM10G03580.1	4	2	0	0	0	0	0	1	0	0	2	9	1	6	0	1	0	1
OGLUM10G03810.1	2	1	1	0	1	0	5	0	0	0	0	12	3	0	4	1	0	1
OGLUM10G04240.1	4	3	3	0	0	0	2	2	1	1	0	8	0	14	1	0	0	1
OMERI01G18180.1	1	0	0	0	1	0	0	0	0	0	0	11	1	2	1	0	1	0
OMERI01G25630.1	6	1	1	0	0	0	2	0	0	0	0	13	0	8	3	2	0	1
OMERI02G20870.1	3	2	1	0	0	0	1	0	0	0	1	15	0	6	1	1	1	1
OMERI02G20890.1	7	0	1	0	0	0	0	1	1	0	0	11	1	10	2	1	0	1
OMERI03G09790.1	7	2	2	0	0	0	1	0	0	0	0	21	2	10	1	1	0	1
OMERI06G17210.1	2	3	1	0	0	0	1	0	0	0	2	11	0	4	0	1	0	0
OMERI08G06390.1	6	0	1	0	0	1	2	0	0	0	1	12	5	2	0	0	0	0
OMERI08G14070.1	8	5	1	0	0	0	2	2	0	0	1	17	1	10	0	0	0	0
OMERI08G16710.1	1	1	0	0	0	0	0	0	0	0	1	7	1	6	0	0	0	1
OMERI08G17560.1	0	1	0	0	0	1	0	0	0	0	1	5	0	2	0	0	0	0
OMERI09G09690.1	1	1	1	0	1	0	1	1	0	0	0	8	0	4	0	0	1	2
OMERI09G09720.1	2	1	0	0	0	0	1	0	0	0	1	6	0	0	2	0	1	2
OMERI10G01890.1	2	2	0	0	0	0	0	1	0	0	1	9	0	2	0	1	0	0
OMERI10G02920.1	2	2	2	1	0	0	0	0	0	0	0	6	1	6	0	0	0	1
ORGLA01G0161800.1	3	1	0	0	1	0	0	0	0	0	0	10	1	2	1	0	1	0
ORGLA01G0229400.1	2	4	1	0	0	0	2	0	0	0	0	7	0	6	4	2	0	1
ORGLA02G0182700.1	1	1	0	0	0	0	1	1	0	0	1	11	0	8	0	1	0	1
ORGLA02G0182800.1	1	0	1	0	0	0	0	2	0	0	0	6	1	2	1	0	0	0
ORGLA02G0183900.1	11	0	1	0	0	0	0	1	1	0	2	23	0	2	0	0	0	0
ORGLA03G0101400.1	9	2	0	0	0	0	1	1	0	0	1	16	0	4	2	0	0	1
ORGLA03G0101500.1	3	0	1	0	0	0	1	0	0	0	1	9	0	10	2	0	0	0
ORGLA06G0133700.1	3	3	0	0	0	0	1	0	0	0	2	9	1	2	0	0	1	0
ORGLA08G0057600.1	3	0	0	0	0	0	4	0	0	0	0	11	2	6	0	0	0	0
ORGLA08G0153100.1	3	2	0	0	0	0	1	0	0	0	0	18	0	6	1	1	0	1
ORGLA08G0175000.1	5	1	1	0	0	2	0	0	0	0	0	8	1	0	0	1	0	0
ORGLA08G0175300.1	11	2	3	0	0	1	0	0	0	0	5	19	2	4	0	0	0	2
ORGLA09G0091600.1	2	0	1	0	0	0	1	0	0	0	2	5	1	6	4	0	1	0
ORGLA09G0170600.1	2	0	0	0	0	1	2	1	0	0	0	10	1	6	0	1	0	0
ORGLA10G0018600.1	2	2	0	0	0	0	1	1	0	0	1	8	0	4	0	1	0	0
ORGLA10G0027600.1	3	3	2	2	0	0	0	0	0	0	0	10	2	10	0	0	0	2
ORGLA10G0027800.1	9	2	0	1	1	0	1	2	0	0	1	16	0	12	1	0	0	1
ORGLA10G0028200.1	4	2	0	0	0	0	2	1	1	0	1	12	0	14	0	0	0	1
ORUFI01G22240.1	2	2	0	0	1	0	0	0	0	0	1	4	0	0	1	0	0	1
ORUFI01G30870.1	2	2	0	0	0	0	2	0	0	0	0	8	0	6	4	2	0	1
ORUFI02G22260.1	5	0	0	0	0	0	1	0	0	0	1	14	0	6	0	2	2	1
ORUFI02G22330.1	3	1	1	0	0	0	0	3	0	0	0	8	1	4	1	0	0	0
ORUFI02G22450.1	3	2	0	0	1	0	0	0	0	0	1	10	0	10	1	0	0	1
ORUFI03G10820.1	3	0	2	0	0	0	1	1	0	0	1	10	0	10	2	0	0	0
ORUFI06G17030.1	4	3	0	0	0	0	1	0	0	1	2	8	0	0	1	0	0	0
ORUFI06G21510.1	6	0	2	0	0	0	0	1	0	0	1	12	0	4	0	0	0	1
ORUFI08G07480.1	4	0	0	0	1	0	4	0	0	0	0	12	3	4	0	0	0	0
ORUFI08G19610.1	3	1	0	0	0	0	1	0	0	0	0	19	0	8	2	1	0	0
ORUFI08G22280.1	0	1	1	1	0	0	0	0	0	0	1	8	1	6	1	1	0	2
ORUFI08G22290.1	5	3	2	0	0	1	2	0	0	0	0	9	0	2	0	0	0	0
ORUFI08G22330.1	4	3	0	0	0	0	0	1	0	0	0	14	1	0	0	0	0	1
ORUFI08G25200.1	0	2	0	0	1	2	0	0	0	0	0	9	0	6	0	0	0	0
ORUFI09G13060.1	0	1	3	0	1	0	2	2	0	0	0	6	1	4	1	0	0	0
ORUFI10G02180.1	0	3	0	0	2	0	1	2	0	0	0	6	3	2	0	0	0	0
ORUFI10G03690.1	3	1	2	2	0	0	0	2	0	0	0	11	2	6	0	0	0	2
ORUFI10G03760.1	4	0	0	1	1	0	0	2	0	0	0	10	1	8	2	1	0	2
ORUFI10G03800.1	4	1	0	0	0	0	0	1	0	0	2	9	0	6	0	1	0	1
ORUFI10G04700.1	4	7	2	0	0	0	2	2	1	0	0	7	0	0	2	0	0	0
ORUFI12G06320.1	3	4	0	0	0	0	1	1	0	0	0	13	0	2	0	1	0	1
Os01t0561600-01	2	2	0	0	1	1	0	0	0	0	0	9	1	2	1	0	1	0
Os02t0569000-01	1	0	0	0	0	1	1	0	0	0	0	4	0	2	0	1	1	1
Os02t0569400-01	3	0	0	0	0	0	1	0	0	0	1	12	0	6	0	1	0	1
Os02t0569900-01	3	1	2	0	0	0	0	3	0	0	0	9	1	6	1	0	0	0
Os02t0571900-01	3	2	0	0	1	0	0	0	0	0	1	10	0	10	1	0	0	1
Os03t0248200-01	11	2	0	0	0	0	2	1	0	0	0	17	0	4	1	0	0	1
Os06t0501900-01	4	3	0	0	0	0	1	0	0	0	2	8	0	0	1	0	0	0
Os06t0599200-01	6	0	3	0	0	0	0	0	0	0	1	15	0	6	1	0	0	1
Os08t0465700-01	3	1	0	0	0	0	1	0	0	0	0	20	0	8	2	1	0	0
Os08t0507100-00	5	3	2	0	0	1	2	0	0	0	0	10	0	2	0	0	0	0
Os08t0508000-01	4	3	0	0	0	0	0	1	0	0	0	14	1	0	0	0	0	1
Os09t0447300-01	1	1	3	0	1	0	2	1	0	0	0	7	0	4	1	0	0	0
Os09t0447500-01	2	0	1	0	0	0	1	0	0	0	2	5	2	6	3	1	1	0
Os10t0144700-00	2	2	0	0	0	0	1	1	0	0	1	8	0	4	0	1	0	0
Os10t0164500-00	2	3	0	0	0	0	1	1	0	0	1	18	0	4	1	0	0	0
Os10t0165300-01	3	1	2	2	0	0	0	2	0	0	0	11	2	6	0	0	0	2
Os10t0166600-01	4	0	0	1	1	0	0	2	0	0	0	10	1	8	2	1	0	2
