# Supplementary material for: Genome-Wide Identification and Evolution Analysis of the CYP76 Subfamily in Rice (Oryza sativa)
Source: Int J Mol Sci. 2023 May 10;24(10):8522. doi: 10.3390/ijms24108522 (PMC10218426; doi:10.3390/ijms24108522)
Supplement: Supplementary file 1 [file ijms-24-08522-s001.zip › Table S5.xlsx]

## Sheet: Sheet1
GeneID	Leaf blade1	Leaf blade2	Leaf blade3	Leaf blade4	Leaf blade5	Leaf blade6	Leaf sheath1	Leaf sheath2	Leaf sheath3	Leaf sheath4	Root1	Root2	Root3	Root4	Stem1	Stem2	Stem3	Stem4	Inflorescence1	Inflorescence2	Inflorescence3	Anther1	Anther2	Anther3	Anther4	Pistil1	Pistil2	Pistil3	Lemma Palea1	Lemma Palea2	Lemma Palea3	Lemma Palea4	Lemma Palea5	Lemma Palea6	Ovary1	Ovary2	Ovary3	Ovary4	Embryo1	Embryo2	Embryo3	Embryo4	Embryo5	Endosperm1	Endosperm2	Endosperm3	Endosperm4	Endosperm5
OsCYP76-1	-6.385	-3.98	-6.566	-3.784	-5.221	-2.336	-8.624	-8.525	-5.467	-3.788	-3.674	-2.851	0.7813	-0.1779	-9.782	-9.809	-8.983	-9.372	-9.036	-9.445	-9.347	-9.308	-9.624	-10.04	-9.988	-10.02	-9.115	-9.542	-8.686	-6.842	-9.476	-8.13	-7.012	-6.799	-6.779	-8.586	-9.126	-8.594	-10.3	-9.833	-8.985	-8.577	-7.764	-6.607	-6.23	-7.787	-5.193	-6.696
OsCYP76-2	-4.102	-3.119	-2.536	-2.826	-2.565	-2.211	-6.66	-7.096	-4.248	-3.565	-1.872	-0.9184	1.19	1.328	-4.706	-4.459	-3.725	-4.089	-8.19	-5.046	-6.17	-9.012	-8.335	-9.322	-9.899	-6.919	-7.373	-7.509	-7.605	-8.244	-9.354	-8.734	-5.624	-4.666	-5.029	-2.157	-4.897	-6.401	-8.701	-9.763	-8.045	-8.176	-7.692	-5.036	-2.646	-4.828	-6.034	-7.686
OsCYP76-3	-7.015	-6.167	-5.69	-4.68	-4.779	-3.019	-8.401	-8.873	-6.67	-5.858	-4.732	-3.489	-1.943	-1.334	-9.253	-9.128	-8.578	-7.758	-8.24	-8.348	-8.457	-9.427	-8.37	-8.508	-9.754	-9.287	-8.934	-9.689	-8.186	-7.585	-9.007	-9.003	-5.943	-5.615	-6.299	-6.798	-8.186	-7.715	-9.106	-8.628	-8.504	-8.78	-7.562	-6.363	-3.178	-5.668	-7.206	-8.117
OsCYP76-4	-3.945	-0.9306	-2.87	-0.1623	-2.154	0.595	-2.832	-1.72	-3.491	-1.777	0.003663	0.7195	1.847	1.92	-8.744	-9.163	-9.135	-8.019	-8.696	-9.084	-8.321	-8.856	-9.058	-9.63	-9.488	-8.597	-8.511	-9.707	-8.2	-7.904	-8.813	-8.719	-6.535	-6.027	-5.814	-6.136	-6.988	-6.864	-9.913	-8.388	-8.059	-8.602	-7.364	-3.95	-0.9347	-4.129	-7.138	-7.879
OsCYP76-5	-4.803	-4.977	-4.231	-4.881	-1.262	-1.382	-4.622	-4.627	-4.558	-4.324	-0.9802	-0.7952	0.9288	1.001	-9.761	-9.352	-8.208	-8.608	-8.488	-9.415	-9.32	-6.616	-4.184	-6.373	-9.645	-8.38	-8.165	-8.477	-7.725	-7.404	-8.093	-8.177	-6.345	-6.623	-5.771	-6.227	-7.082	-6.719	-8.477	-9.815	-8.97	-8.497	-7.275	-4.685	-1.615	-4.1	-4.978	-7.774
OsCYP76-6	0.4404	0.1482	0.5404	-0.9667	1.241	0.8559	-0.6851	-1.458	0.0135	-0.1282	-5.563	-4.873	-2.503	-2.324	-2.717	-2.181	-0.2778	-1.18	-8.768	-5.429	-2.408	1.395	-0.4271	-0.4749	-1.136	-3.063	-2.111	-1.469	-0.2305	0.4124	-0.1874	0.1132	0.6892	0.7279	-2.026	-0.963	-1.793	-1.723	-9.229	-8.789	-7.256	-2.772	-2.013	-2.041	-1.608	-1.916	-1.469	-0.7516
OsCYP76-7	-5.254	-2.605	-4.296	-2.177	-3.793	-0.8796	-3.753	-2.41	-2.023	-0.7962	-7.433	-5.645	-3.634	-2.848	-8.118	-5.693	-5.106	-2.871	-3.192	-4.228	-5.17	-1.853	-3.497	-6.093	-5.106	-8.225	-9.166	-9.217	-8.308	-7.905	-6.175	-5.586	-1.905	-1.405	-6.908	-6.818	-5.47	-4.471	-4.694	-5.551	-6.559	-5.397	-4.95	-3.605	-2.699	-3.269	-2.493	-3.157
OsCYP76-8	-8.462	-7.584	-7.952	-6.322	-5.033	-3.611	-4.411	-4.354	-3.046	-3.807	-6.346	-5.435	-3.565	-3.93	-9.695	-9.563	-9.341	-9.686	-8.941	-9.323	-9.227	-8.46	-8.741	-8.95	-9.86	-9.447	-9.826	-9.716	-7.662	-8.185	-9.468	-9.327	-7.957	-8.801	-9.08	-9.27	-9.593	-9.382	-8.804	-9.69	-8.787	-8.214	-7.613	-8.131	-7.36	-8.209	-7.306	-8.241
OsCYP76-9	-2.181	-2.012	-0.5237	-1.758	0.06403	-0.2818	-2.421	-2.711	-1.269	-1.72	-1.625	-1.839	-1.221	-1.122	-9.394	-9.178	-8.573	-6.881	-8.661	-8.312	-6.811	-7.404	-7.149	-4.35	-9.563	-10.17	-9.867	-8.7	-7.68	-7.855	-7.903	-7.336	-6.208	-6.418	-8.051	-8.575	-8.804	-8.247	-7.652	-9.081	-8.581	-8.143	-6.971	-7.109	-8.19	-6.921	-5.193	-3.967
OsCYP76-10	-8.679	-8.108	-8.134	-7.813	-7.367	-6.802	-5.307	-6.605	-4.807	-7.117	-2.45	-1.944	-3.433	-3.63	-9.605	-9.718	-9.344	-9.658	-8.902	-9.284	-9.191	-9.264	-9.934	-9.83	-9.809	-10.42	-10.07	-10.4	-8.507	-8.15	-9.744	-9.149	-9.79	-9.803	-8.134	-6.553	-5.687	-5.004	-6.73	-6.381	-6.765	-8.817	-7.578	-7.032	-6.918	-8.111	-7.331	-8.146
OsCYP76-11	-8.124	-8.823	-8.877	-9.288	-8.621	-7.167	-6.919	-8.11	-5.636	-5.178	-5.839	-5.124	-7.6	-4.795	-8.33	-9.381	-6.987	-6.143	-8.743	-9.16	-9.048	-9.273	-9.778	-9.137	-8.191	-9.967	-9.832	-10.24	-8.338	-7.938	-9.59	-9.113	-9.63	-8.636	-9.413	-7.729	-8.935	-7.553	-6.215	-5.054	-7.554	-6.571	-7.225	-7.64	-4.876	-4.485	0.09468	-1.476
OsCYP76-12	-8.783	-7.524	-9.044	-5.453	-8.741	-4.508	-7.994	-8.463	-6.654	-6.498	-6.833	-4.576	-6.415	-6.664	-8.987	-9.707	-9.207	-7.695	-9	-8.034	-8.323	-9.5	-10.05	-9.387	-9.403	-10.27	-9.79	-9.521	-8.616	-8.283	-9.884	-9.393	-8.446	-8.36	-9.899	-9.311	-9.639	-9.431	-10.22	-9.798	-8.803	-8.228	-7.274	-8.417	-8.58	-8.28	-7.477	-8.318
OsCYP76-13	-8.181	-6.826	-8.8	-7.213	-6.409	-3.852	-7.726	-6.158	-6.429	-4.796	1.007	1.256	0.7704	0.6402	-8.908	-9.512	-9.232	-6.771	-8.011	-8.073	-8.323	-7.548	-7.564	-8.471	-9.094	-7.922	-7.628	-8.153	-7.454	-7.374	-8.316	-8.174	-8.789	-8.588	-7.505	-8.421	-8.944	-8.325	-9.254	-9.38	-8.34	-8.467	-7.315	-8.055	-8.255	-7.907	-6.904	-7.418
OsCYP76-14	-3.206	-2.032	0.2742	-0.3858	-7.012	-4.317	-2.038	-1.806	0.6076	1.751	-2.904	-2.593	-1.987	-2.099	-6.021	-1.277	3.933	3.821	-5.787	-4.826	-5.267	-7.391	-7.581	-8.06	-8.752	-7.518	-7.759	-8.642	-8.209	-7.158	-8.478	-8.319	-6.385	-6.912	-7.065	-7.833	-6.289	-8.846	-9.75	-9.725	-8.563	-8.92	-7.656	-8.354	-8.512	-8.055	-7.406	-8.248
OsCYP76-15	-8.668	-8.987	-8.92	-9.361	-8.65	-9.163	-9.482	-9.623	-6.676	-8.288	-9.504	-8.938	-7.842	-8.803	-9.462	-9.107	-9.286	-9.627	-8.664	-9.283	-9.185	-8.47	-9.212	-9.862	-9.791	-9.561	-9.117	-9.163	-7.547	-8.111	-9.26	-8.61	-9.767	-9.424	-8.298	-9.207	-9.518	-9.064	-8.961	-9.655	-8.586	-7.966	-7.563	-7.96	-8.439	-8.149	-7.306	-8.148
OsCYP76-16	-8.626	-8.936	-8.913	-9.29	-7.651	-9.15	-7.081	-6.669	-5.68	-8.522	-1.857	-1.084	-3.738	-3.893	-9.555	-9.66	-9.293	-9.58	-8.689	-8.868	-8.784	-9.382	-9.831	-9.804	-9.747	-9.695	-9.321	-10.32	-8.036	-7.135	-9.202	-8.516	-9.325	-9.364	-9.053	-9.168	-9.486	-8.643	-10.03	-9.59	-8.155	-8.727	-7.502	-8.238	-8.379	-8.055	-7.245	-8.066
OsCYP76-17	-4.53	-1.179	-1.392	-0.2466	-5.281	-1.729	-2.947	-1.727	-2.183	-0.5295	-9.113	-8.33	-8.073	-8.503	-9.688	-9.764	-8.955	-4.915	-8.97	-9.359	-9.268	-9.493	-10.02	-9.955	-9.892	-10.49	-10.15	-10.49	-8.59	-8.256	-9.84	-9.368	-8.579	-7.295	-9.551	-9.307	-9.582	-8.922	-10.19	-9.753	-8.895	-8.651	-7.674	-8.153	-8.297	-7.242	-7.437	-8.25
