# Supplementary material for: Genome-Wide Identification and Evolution Analysis of the CYP76 Subfamily in Rice (Oryza sativa)
Source: Int J Mol Sci. 2023 May 10;24(10):8522. doi: 10.3390/ijms24108522 (PMC10218426; doi:10.3390/ijms24108522)
Supplement: Supplementary file 1 [file ijms-24-08522-s001.zip › Table S6.xlsx]

## Sheet: shoot_root
GeneID	High Salinity Root Cont	High Salinity Root 1h	Dry Root Cont	Dry Root 1h	Dry Root 3h	Dry Root 6h	Dry Root 12h	Dry Root 1d	Flood Root Cont	Flood Root 1h	Flood Root 3h	Flood Root 6h	Flood Root 12h	Flood Root 1d	Flood Root 3d	Cold Root Cont	Cold Root 1h	Cold Root 3h	Cold Root 6h	Cold Root 12h	Cold Root 1d	High Salinity Shoot Cont	High Salinity Shoot 1h	Dry Shoot Cont	Dry Shoot 1h	Dry Shoot 3h	Dry Shoot 6h	Dry Shoot 12h	Dry Shoot 1d	Flood Shoot Cont	Flood Shoot 1h	Flood Shoot 3h	Flood Shoot 6h	Flood Shoot 12h	Flood Shoot 1d	Flood Shoot 3d	Cold Shoot Cont	Cold Shoot 1h	Cold Shoot 3h	Cold Shoot 6h	Cold Shoot 12h	Cold Shoot 1d
OsCYP76-1	9.12	1.48	3.67	4.07	24.88	48.5	73.22	22.44	5.76	0	7.17	5.78	5.13	2.28	8.37	5.76	12.6	4.2	1.65	1.22	0	0	0.95	0.57	0.98	0	5.37	3.01	1.94	0	1.16	1.03	1.63	0	0.93	3.96	0	0	38.1	1.94	0.73	0.89
OsCYP76-2	15.3	2.66	14.22	9.45	4.89	2.4	6.54	3.01	4.33	0	1.04	0.96	1.99	0.88	0.81	4.33	5.75	5.85	1.92	2.12	0	0.68	1.11	0.67	1.14	1.92	8.32	4.5	5.63	1.72	0.67	0	3.77	3.13	1.94	6.56	1.72	0	16.15	0	0	0
OsCYP76-3	36.58	25.1	51.28	91.61	62.4	46.08	56.59	44.32	38.61	111.69	68.99	52.53	43.92	75.47	16.37	38.61	74.84	61.91	23.96	27.86	5.46	9.78	13.47	3.19	1.09	4.06	6	3.36	14.06	8.69	10.34	6.91	9.06	21.8	12.03	15.77	8.69	3.23	14.18	1.08	1.63	1.98
OsCYP76-4	86.54	54.34	30.09	20.62	16.57	19.31	31.06	9.08	13.09	11.1	12.57	12.55	9	14.21	9.79	13.09	19.47	8.84	4.83	0.71	2.29	31.09	38.25	22.75	10.3	30.95	17.81	24.17	21.53	86.32	114.43	37.42	103.45	223.66	124.51	39	86.32	46.22	45.97	3.4	4.27	21.79
OsCYP76-5	7.98	14.95	28.93	16.02	7.23	10.97	11.4	3.06	2.8	1.72	5.29	1.95	2.02	1.79	3.3	2.8	5.84	2.97	1.95	0.72	0	11.04	29.25	12.83	13.87	7.81	24.33	2.54	11.44	36.79	41.71	8.53	17.25	34.99	39.06	18.69	36.79	15.94	32.85	13.73	11.21	10.48
OsCYP76-6	17.8	8.08	26.26	38.22	24.85	54.36	56.18	47.58	18.27	15.21	12.07	13.15	12.57	18.61	18.81	18.27	40.24	38.08	22.25	13.42	14.39	275.92	367.2	154.84	134.29	257.33	783.42	563.33	746.5	109.04	28.37	32.87	26.84	51.14	46.88	55.39	109.04	100.37	136.31	100.88	124.36	94.56
OsCYP76-7	5.07	1.56	0	1.57	1.77	1.19	2.79	3.99	0	2.53	2.07	0.95	0.99	0	0.8	0	4.68	3.88	3.81	0.7	0	10.8	10.64	6.6	5.65	3.82	63.1	100.95	96.23	1.71	12.71	4.77	6.56	5.44	4.51	5.22	1.71	2.23	7.68	4.48	6.75	1.03
OsCYP76-8	435.1	267.21	187.47	94.77	111.87	53.64	64.12	40.87	161.35	77.6	40.35	25.74	47.42	17.54	27.41	161.35	20.27	19.41	9.54	4.22	6.78	118.76	128.72	32.37	45.21	59.6	19.65	33.81	6.72	142.21	60.85	39.33	79.66	146.98	106.65	112.26	142.21	73.47	50.29	4.48	2.53	28.69
OsCYP76-9	226.39	89.46	249.76	56.7	124.97	115.84	74.65	95.89	193.02	124.64	268.78	191.01	108.75	240.98	240.68	193.02	87.1	96.24	129.55	56.47	91.93	447.7	304.41	478.22	593.05	537.28	276.99	261.87	236.35	735.3	1313.56	881.78	885.76	754.27	1213.86	992.94	735.3	580.71	467.54	378.39	397.33	322.17
OsCYP76-10	1.19	1.27	0	0	0.45	0	0.95	0	0.79	0.86	0	0	0	1.78	0	0.79	0	0	0.97	0	1.15	13.74	8.58	14.12	6.9	15.94	88.42	51.11	36.43	78.02	161.93	144.33	344.28	258.77	429.73	324.12	78.02	52.11	45.48	5.69	0.86	17.73
OsCYP76-11	14.31	12.03	6.31	3.88	12.71	36.62	31.32	30.63	5.04	3.34	9.23	4.73	7.83	7.83	3.99	5.04	3.6	3.85	5.67	3.48	3.36	180.24	117.04	58.92	69.47	84.45	2740.6	4379.76	7211.74	66.23	31.81	47.25	71.52	49.33	90.18	160.43	66.23	101.51	1158.8	80.96	30.09	252.91
OsCYP76-12	795.9	308.62	473.79	191.47	566.13	179.21	135.44	162.77	981.54	188.3	149.82	149.53	134.87	189.36	136.11	981.54	353.79	290.92	82.68	53.82	29.2	8.71	3.72	2.44	3.13	8.81	8.59	3.67	1.03	5.13	285.57	196.81	195.39	143.48	122.92	83.09	5.13	4.11	3.22	1.03	0.78	0.95
OsCYP76-13	423.05	196.65	72.68	7.77	33.47	3.22	9.21	7.19	71.64	21.28	41.02	30.08	44.51	52.18	50.86	71.64	15.92	8.74	4.3	3.17	8.15	3.35	3.3	1.19	0	0.34	0.93	0	0	1.16	0.6	1.07	7.6	3.5	2.32	2.94	1.16	1	0.63	1.01	0.76	0
OsCYP76-14	3.22	0.64	4.38	0.81	0.46	1.23	0	0	1.21	0	1.07	0.98	1.02	0	0.83	1.21	0.54	1	0	0	0	12.88	3.78	74.31	33.83	57.56	1.07	0.51	0	35.36	1.38	3.69	6.77	1.61	3.99	4.72	35.36	33.31	29.55	33.49	18.28	59.23
OsCYP76-15	4.09	1.79	0.74	0.82	0.92	2.5	3.9	0	0.41	0.89	1.09	1	3.1	0.92	0.84	0.41	0.54	0	1	0	0	1.06	4.23	0.69	1.19	0.4	0	0	0	0.9	0.7	0	0	0	0	0	0.9	1.17	0	0	0	0
OsCYP76-16	15.22	12.13	9.2	6.79	8.43	8.26	9.66	3.46	10.86	12.43	9.86	3.31	6.85	5.32	5.59	10.86	27.47	21.87	12.4	2.44	0	8.19	15.57	0.57	0	0	0.9	0.43	0	0	0.58	0	0	0.67	0.19	0.57	0	0	0	0	0	0
OsCYP76-17	4.39	2.23	9.41	0.8	3.62	3.66	4.76	5.1	4.81	1.73	1.06	0	4.04	0	2.48	4.81	6.38	5.96	0.98	3.6	1.16	216.45	120.45	204.11	165.4	262.3	438.19	518.99	405.27	241.91	56.78	100	146.71	277.7	317.91	328.57	241.91	211.85	107.19	65.26	44.88	139.46
