# Supplementary material for: Genome-Wide Identification and Evolution Analysis of the CYP76 Subfamily in Rice (Oryza sativa)
Source: Int J Mol Sci. 2023 May 10;24(10):8522. doi: 10.3390/ijms24108522 (PMC10218426; doi:10.3390/ijms24108522)
Supplement: Supplementary file 1 [file ijms-24-08522-s001.zip › Table S7.xlsx]

## Sheet: Sheet1
Table S7. Primer sequences
Locus ID	Forward primer	Reverse primer
Actin	AGTGGTCGTACAACAGGTA	TCTTCATTAGGCAGTCAGT
OsCYP76-1	GCACCTGGCAATCACTCAAC	GAAAACCGCCCATAGCAACC
OsCYP76-2	AGAGCCTTCGGCATCCTAGA	CCGAAGACCTCGAAGAGCAT
OsCYP76-3	GAGAAGTTCAAGACTGCCAATG	TGCCGAGTATGGTAATTGATCT
OsCYP76-4	CACGACGACTTCCTCGACTC	AACAGCATGTTCACCACGTT
OsCYP76-5	GGAAAGACTACGAGTACATCCC	AACTTCTCAGTCATGTCCATGT
OsCYP76-6	ACAAGTTCATGCCGGAGAGG	CGGACAGATCCTTCGACCAG
OsCYP76-7	AGTCCATAGCCAAGCCCAAC	GCGGTCGATTATGTCGTCCA
OsCYP76-8	CACAGCTTCATCGCAACAAT	GAGAGGTAGAAGAGGACAGCG
OsCYP76-9	CGCCACAGGTTTACCATTGC	AACTAGCTGACCACAACGGG
OsCYP76-10	AAGGCCATCCCCATACTTGC	CTCGTGAACATGCAGACAGT
OsCYP76-11	CGGCTGAGGAGTTGGATGTC	GCAAATGCGCCATGAGGTAG
OsCYP76-12	CACGTCGCTCAACATGGTC	CTTAACCGACACGGGCAGAA
OsCYP76-13	ATCCGAACAAGGCCGTTAGG	GAGAGGAGTTGGGCTCATGG
OsCYP76-14	AGGAGCAGAATGACGACAGC	GCTGAGCTTGTTTCACTGCC
OsCYP76-15	TCACTGTTCACGGATTTGTTTG	CTCATCAATTCTGCTATTGCCC
OsCYP76-16	TTCCAGCTCACACCGTACAC	AACACGGGAAGCCATAGCAA
OsCYP76-17	GGCCGAATTGCTACAGAACC	GGATCGTCCTCGTAGCTTGC
OsiCYP76-1	CCCTACATACTGGCGCTGAT	AGCACGTTGACGGACATGAA
OsiCYP76-2	CTGGGCGATCCAGAGGAATC	GTCCCCAGCAAACCTCTCAG
OsiCYP76-3	CGGATTGTTGGACGACATAATC	AGAAGATACGTGATGTGGTAGC
OsiCYP76-4	TCGACAGAGAAGACGAATTGAA	TCTATTGTTGATGAGCTCGTGT
OsiCYP76-5	CTCCTTCTTCTCCGTCAACAT	GATCGATTATGCCGTCTAGGAT
OsiCYP76-6	CTTCTCCTACTTCTCCATCGAC	GTAGAAGTCGGAGATGTTGGG
OsiCYP76-7	CGACATCTTGGACAACATAACC	AACACGTCGAACATTATGGTTG
OsiCYP76-8	CGGTTTACGGATTTGTTTAGCG	ATCATGGATGATGGGCTTTGTA
OsiCYP76-9	ATAACGATTTCCTGGACGCTTT	CGTAAACAGAAACTGTAGCGTT
OsiCYP76-10	GTGATCTTCAACACGTGGG	CTGAAGTCCATCTCCTCCGTAG
OsiCYP76-11	CTACCTGAATCTGGTGGTCAAG	CTCTCCGGGATGAAGTGTTC
OsiCYP76-12	TTAACCGGCCGATCCATGATAT	GTTCGACACGATGTTGATAACG
OsiCYP76-13	TCTCCGATTTCTTCCCTTTCC	GACTCTGCCCAGATACCTTTC
OsiCYP76-14	CGACGTGACCAACATAATGTTT	GTTCTCCTCGATGGTTTTCTTG
OsiCYP76-15	ATGGAAGCTTCAACCATCCTAT	CTTGGTGGAAACGAAGACTTTG
OsiCYP76-16	GTGATAAGAGCATTTATGGCCG	TTGAGCCAATGACCTTTTTGAG
OsiCYP76-17	CTCTCGCGCACCATCTTCTC	CTCCATGATGTCTGTGATCACC
OsiCYP76-18	AGGTAGTGACACAAGTTCTAGC	CTTGCCGTGGTAATAATAACGG
OsiCYP76-19	CGATGAACTGCAACGAGTTATT	TGTCTTTATCTCGACCCATAGC
OsiCYP76-20	TGGCTTCCTTTTTGCTTGTAAG	GATGTCAAGGAGGTTGCCGAT
OsiCYP76-21	CATGTCTTCCAGCTTCTCTCAG	GAAGATGGAGTTGGTCTCGTG
