# Supplementary material for: Genome-Wide Identification and Evolution Analysis of the CYP76 Subfamily in Rice (Oryza sativa)
Source: Int J Mol Sci. 2023 May 10;24(10):8522. doi: 10.3390/ijms24108522 (PMC10218426; doi:10.3390/ijms24108522)
Supplement: Supplementary file 1 [file ijms-24-08522-s001.zip › Table S8.xlsx]

## Sheet: OG-number.xlsx
	Group1							Group2			Group3		Total
Oryza barthii	1	2	0	1	1	1	1	3	1	2	1	0	14
Oryza glaberrima	1	2	2	1	1	1	2	4	1	2	1	0	18
Oryza glumipatula	1	2	1	1	0	1	1	3	2	2	2	1	17
Oryza meridionalis	1	2	1	0	1	2	1	2	1	1	1	1	14
Oryza rufipogon	1	3	3	1	1	1	1	4	3	1	1	1	21
Oryza sativa Indica Group	1	1	4	1	1	1	1	3	4	2	1	1	21
Oryza sativa Japonica Group	1	3	3	1	1	2	1	3	1	1	0	0	17
orthogroup	Or8	Or2	Or3	Or10	Or11	Or6	Or7	Or1	Or4	Or5	Or9	Or12
Total	7	15	14	6	6	9	8	22	13	11	7	4	122
