# Supplementary material for: Genome-Wide Identification and Evolution Analysis of the CYP76 Subfamily in Rice (Oryza sativa)
Source: Int J Mol Sci. 2023 May 10;24(10):8522. doi: 10.3390/ijms24108522 (PMC10218426; doi:10.3390/ijms24108522)
Supplement: Supplementary file 1 [file ijms-24-08522-s001.zip › Table S9.xlsx]

## Sheet: 1
Sequence ID	Number of Amino Acid	Molecular Weight	Theoretical pI	Instability Index	Aliphatic Index	Grand Average of Hydropathicity	Predicted location
OBART09G12160.1	1042	113182	6.84	48.15	93.09	-0.051	plasma membrane.
ORUFI01G30870.1	994	110539	8.51	47.24	89.35	-0.1	Chloroplast thylakoid membrane.
ORUFI03G10820.1	984	109952	9.06	51.45	96.47	-0.108	plasma membrane.
ORUFI10G03800.1	827	91831.1	9.37	46.05	101.37	-0.035	plasma membrane.
OBART01G19690.1	701	78392.6	8.44	46.9	94.51	-0.045	plasma membrane.
OGLUM10G03580.1	618	69300.9	8.94	48.6	99.3	-0.168	Endoplasmic Reticulum
OMERI09G09720.1	609	66790.1	8.45	52.13	92.12	-0.045	plasma membrane.
OBART02G21340.1	547	60919	8.71	46.73	87.24	-0.179	Chloroplast thylakoid membrane.
OMERI10G01890.1	541	60033.5	8.91	46.2	93.99	-0.054	plasma membrane.
Os10t0144700-00	541	59911.4	8.57	46.87	93.99	-0.035	plasma membrane.
ORUFI10G02180.1	539	59857.5	9.32	47.45	97.05	-0.062	plasma membrane.
BGIOSGA004274-PA	527	58270.4	8.52	52.1	87.51	-0.092	Chloroplast thylakoid membrane.
BGIOSGA001409-PA	524	58337.2	6.9	45.07	94.01	-0.105	Chloroplast thylakoid membrane.
OMERI01G18180.1	524	58291.2	6.9	44.62	94.39	-0.095	Chloroplast thylakoid membrane.
ORUFI01G22240.1	524	58291.2	6.9	44.62	94.39	-0.095	Chloroplast thylakoid membrane.
Os01t0561600-01	524	58277.2	6.9	44.62	94.2	-0.099	Chloroplast thylakoid membrane.
OGLUM01G23330.1	522	58196.1	6.67	44.82	94.37	-0.093	Chloroplast thylakoid membrane.
OBART10G03550.1	521	58252.6	9.58	43.32	100.77	-0.031	Endoplasmic Reticulum
OGLUM01G31760.1	521	57711	9.04	39.98	92.88	-0.048	Chloroplast thylakoid membrane.
ORGLA01G0161800.1	518	57818.8	7.9	45.31	95.1	-0.094	Chloroplast thylakoid membrane.
BGIOSGA026530-PA	517	56327.9	6.22	38.69	93.77	-0.009	Chloroplast thylakoid membrane.
OGLUM08G24000.1	517	56443.1	6.34	38.64	93.21	-0.027	Chloroplast thylakoid membrane.
ORGLA08G0057600.1	517	57258.5	9.65	48.64	98.01	-0.044	Chloroplast thylakoid membrane.
ORUFI08G07480.1	517	57173.4	9.85	48.47	97.25	-0.048	Chloroplast thylakoid membrane.
ORUFI08G25200.1	517	56307.9	6.26	38.24	93.77	-0.006	Chloroplast thylakoid membrane.
OGLUM08G07080.1	516	57010	9.5	46.1	96.12	-0.064	Chloroplast thylakoid membrane.
OMERI08G17560.1	516	56252.9	6.1	36.5	94.15	-0.015	Chloroplast thylakoid membrane.
BGIOSGA032296-PA	515	56815.8	8.11	49.5	96.1	-0.009	Endoplasmic Reticulum
OMERI01G25630.1	515	57165.1	7.75	53.87	87.65	-0.105	Chloroplast thylakoid membrane.
ORGLA01G0229400.1	515	57047.9	6.91	50.63	88.02	-0.092	Chloroplast thylakoid membrane.
ORGLA10G0018600.1	515	56956.1	8.78	46.43	95.15	-0.04	Endoplasmic Reticulum
OMERI08G06390.1	513	56927	9.63	45.69	98.58	-0.063	Chloroplast thylakoid membrane.
ORUFI02G22450.1	512	56363.1	7.29	44.74	95.12	-0.002	Chloroplast thylakoid membrane.
Os02t0571900-01	512	56363.1	7.29	44.74	95.12	-0.002	Chloroplast thylakoid membrane.
BGIOSGA036478-PA	511	56688.6	9.25	44.56	98.9	-0.066	plasma membrane.
OMERI08G14070.1	511	57307.2	7.14	41.51	91	-0.006	Chloroplast thylakoid membrane.
BGIOSGA029664-PA	510	55491.9	6.99	41.61	95.69	0.004	Chloroplast thylakoid membrane.
OGLUM09G12590.1	510	55518.9	6.8	42.17	95.49	0.001	Chloroplast thylakoid membrane.
ORGLA02G0183900.1	510	56207.9	6.63	43.69	94.51	-0.009	Chloroplast thylakoid membrane.
ORUFI09G13060.1	510	55457.9	6.8	40.17	96.45	0.021	Chloroplast thylakoid membrane.
Os09t0447300-01	510	55491.9	6.99	41.61	95.69	0.004	Chloroplast thylakoid membrane.
BGIOSGA006210-PA	509	56066.8	7	44.34	94.52	-0.009	Chloroplast thylakoid membrane.
OBART01G27770.1	509	56477.4	6.88	49.23	88.29	-0.083	Chloroplast thylakoid membrane.
OGLUM02G21560.1	509	56480	7.75	45.33	90.71	-0.097	Chloroplast thylakoid membrane.
OGLUM03G10450.1	509	56248.9	8.6	51.64	98.35	-0.056	Chloroplast thylakoid membrane.
OMERI09G09690.1	509	55382.8	6.96	42.19	96.42	0.012	Endoplasmic Reticulum
ORGLA08G0175300.1	509	56165	8.32	44.01	95.28	-0.022	Chloroplast thylakoid membrane.
OMERI08G16710.1	508	55299.1	8.27	51.2	97.81	0.055	plasma membrane.
ORUFI08G22280.1	508	55612.5	8.56	45	97.22	0.038	plasma membrane.
Os10t0164500-00	507	56379	6.58	48.87	99.68	-0.011	Chloroplast thylakoid membrane.
BGIOSGA010447-PA	506	55745.2	6.4	45.74	94.88	0.009	Chloroplast thylakoid membrane.
BGIOSGA026711-PA	506	56351.1	7.19	44.99	95.47	-0.012	Chloroplast thylakoid membrane.
OBART10G04360.1	506	55940.3	8.8	47.43	107.04	0.06	Endoplasmic Reticulum
OGLUM01G31750.1	506	56021.8	6.88	49.68	88.81	-0.077	Chloroplast thylakoid membrane.
OGLUM10G04240.1	506	55928.3	9.23	47.31	106.84	0.062	Endoplasmic Reticulum
ORGLA08G0175000.1	506	56454.3	7.21	44.18	97.21	-0.01	Chloroplast thylakoid membrane.
ORUFI08G22330.1	506	55745.2	6.4	45.74	94.88	0.009	Chloroplast thylakoid membrane.
Os08t0508000-01	506	55745.2	6.4	45.74	94.88	0.009	Chloroplast thylakoid membrane.
BGIOSGA008255-PA	505	56153	9.02	48.05	101.23	-0.099	Chloroplast thylakoid membrane.
BGIOSGA021189-PA	505	55672.5	7.75	47.3	97.41	0.05	Chloroplast thylakoid membrane.
OBART06G16210.1	505	55663.5	7.73	45.41	97.41	0.049	Chloroplast thylakoid membrane.
ORGLA06G0133700.1	505	55677.6	8.25	46.88	97.21	0.043	Chloroplast thylakoid membrane.
ORGLA09G0091600.1	505	54648	6.82	51.27	95.64	0.018	plasma membrane.
ORUFI06G17030.1	505	55731.6	8.25	47.67	97.41	0.044	Chloroplast thylakoid membrane.
ORUFI08G22290.1	505	56188	7.19	44.81	95.66	-0.01	Chloroplast thylakoid membrane.
Os06t0501900-01	505	55731.6	8.25	47.67	97.41	0.044	Chloroplast thylakoid membrane.
Os08t0507100-00	505	56188	7.19	44.81	95.66	-0.01	Chloroplast thylakoid membrane.
Os09t0447500-01	505	54589.9	7.19	51.27	95.84	0.029	plasma membrane.
BGIOSGA028966-PA	503	55384.6	8.42	38.44	90.06	-0.13	Cytoplasmic
OMERI06G17210.1	503	55341.1	7.2	46.57	98.17	0.057	Chloroplast thylakoid membrane.
BGIOSGA032634-PA	502	55780.2	9.35	47.51	105.94	0.024	Chloroplast thylakoid membrane.
OGLUM02G21440.1	502	55308.9	7.95	44.23	102.21	0.064	Chloroplast thylakoid membrane.
ORUFI10G04700.1	502	55878.3	9.45	48.42	105.74	0.01	Chloroplast thylakoid membrane.
BGIOSGA008463-PA	501	55314.8	7.95	43.13	100.86	0.033	Chloroplast thylakoid membrane.
BGIOSGA011112-PA	501	55388	8.84	51.87	99.52	-0.034	Chloroplast thylakoid membrane.
BGIOSGA032580-PA	501	56145.3	8.53	47.19	102.61	-0.046	Endoplasmic Reticulum
OGLUM03G27470.1	501	56011.3	9.03	45.15	104.95	-0.008	Endoplasmic Reticulum
OMERI03G09790.1	501	55451.1	9	50.74	99.32	-0.032	Chloroplast thylakoid membrane.
OMERI10G02920.1	501	56009.3	9.03	45.9	103.39	-0.027	Endoplasmic Reticulum
ORGLA03G0101400.1	501	55430.1	9	51.87	99.9	-0.03	Chloroplast thylakoid membrane.
ORGLA10G0027600.1	501	56021.3	8.89	46.07	104.17	-0.015	Endoplasmic Reticulum
ORUFI10G03690.1	501	56127.2	8.23	47.11	103.39	-0.032	Endoplasmic Reticulum
Os02t0569000-01	501	55243.8	7.24	44.16	100.68	0.041	Chloroplast thylakoid membrane.
Os10t0165300-01	501	56127.2	8.23	47.11	103.39	-0.032	Endoplasmic Reticulum
BGIOSGA011111-PA	500	56225	8.73	50.02	93.66	-0.15	Chloroplast thylakoid membrane.
BGIOSGA028809-PA	500	55985.9	8.77	39.94	95.14	0.037	Chloroplast thylakoid membrane.
OBART03G10590.1	500	56293	8.58	50.53	93.46	-0.147	Chloroplast thylakoid membrane.
OBART08G17500.1	500	55816.7	8.77	41.18	94.56	0.045	Chloroplast thylakoid membrane.
OGLUM02G21470.1	500	55889.2	8.38	39.17	99.1	0.075	Cytoplasmic
OGLUM03G10460.1	500	56336.1	8.8	50.17	94.04	-0.152	Chloroplast thylakoid membrane.
OGLUM08G18320.1	500	55851.7	8.25	41.56	93.78	0.044	Chloroplast thylakoid membrane.
OMERI02G20870.1	500	55820.1	7.84	38.1	98.5	0.067	Cytoplasmic
ORGLA02G0182700.1	500	55933.2	7.84	38.74	98.9	0.068	Cytoplasmic
ORGLA03G0101500.1	500	56293	8.58	50.53	93.46	-0.147	Chloroplast thylakoid membrane.
ORGLA08G0153100.1	500	55816.7	8.77	41.18	94.56	0.045	Chloroplast thylakoid membrane.
ORGLA09G0170600.1	500	55816.7	8.77	41.18	94.56	0.045	Chloroplast thylakoid membrane.
ORUFI02G22260.1	500	55865.2	8.68	37.73	99.48	0.071	Chloroplast thylakoid membrane.
ORUFI08G19610.1	500	55986.9	8.25	40.65	95.14	0.038	Chloroplast thylakoid membrane.
Os02t0569400-01	500	55933.2	7.84	38.74	98.9	0.068	Cytoplasmic
Os06t0599200-01	500	55521.7	8.69	39.98	99.5	0.05	Chloroplast thylakoid membrane.
Os08t0465700-01	500	55985.9	8.77	39.94	95.14	0.037	Chloroplast thylakoid membrane.
BGIOSGA008466-PA	499	55417.6	9.05	40.14	100.08	0.072	Chloroplast thylakoid membrane.
OGLUM02G21480.1	499	55476.6	8.4	40.57	100.08	0.067	Chloroplast thylakoid membrane.
OMERI02G20890.1	499	55348.5	8.68	39.92	99.88	0.075	Chloroplast thylakoid membrane.
ORGLA02G0182800.1	499	55418.6	8.71	40.81	100.08	0.073	Chloroplast thylakoid membrane.
ORUFI02G22330.1	499	55448.6	8.71	40.51	99.88	0.068	Chloroplast thylakoid membrane.
Os02t0569900-01	499	55418.6	8.71	40.81	100.08	0.073	Chloroplast thylakoid membrane.
BGIOSGA032584-PA	498	55473.3	9.21	43.91	100.14	-0.039	Endoplasmic Reticulum
ORGLA10G0028200.1	497	55223.9	8.91	44.59	101.71	-0.004	Chloroplast thylakoid membrane.
Os03t0248200-01	495	54715.1	9.14	52.23	97.58	-0.059	Chloroplast thylakoid membrane.
BGIOSGA032583-PA	494	55257.2	8.63	44.9	102.35	-0.047	Endoplasmic Reticulum
OGLUM10G03810.1	494	55295.2	9	52.29	94.82	-0.137	Mitochondrial
ORGLA10G0027800.1	494	55231.2	8.64	46.13	104.88	-0.005	Endoplasmic Reticulum
Os10t0166600-01	494	55132	8.33	44.85	103.14	-0.03	Endoplasmic Reticulum
ORUFI12G06320.1	483	53547.1	9.52	45.46	98.18	-0.064	Chloroplast thylakoid membrane.
OBART03G10580.1	479	53540.1	9.41	50.6	101	-0.043	Chloroplast thylakoid membrane.
ORUFI06G21510.1	479	52730.5	7.27	33.77	100.61	0.102	Chloroplast thylakoid membrane.
OBART02G21240.1	478	53056.8	7.25	41.11	98.54	0.09	Chloroplast thylakoid membrane.
OBART10G03460.1	474	53217.2	9.36	45.79	103.71	-0.047	Endoplasmic Reticulum
OBART02G21200.1	470	52560.3	6.4	39.1	98.36	0.075	Chloroplast thylakoid membrane.
OBART08G06550.1	466	51898.1	9.5	47.43	94.48	-0.123	Chloroplast thylakoid membrane.
ORUFI10G03760.1	443	49816	9.04	50.35	102.46	-0.06	Endoplasmic Reticulum
